# Supplementary material for: A new species of Miconia (Melastomataceae, Miconieae) from the Ecuador-Peru border
Source: PhytoKeys. 2012 Apr 25;(12):35–46. doi: 10.3897/phytokeys.12.3027 (PMC3349054; doi:10.3897/phytokeys.12.3027)
Supplement: XML Treatment for Miconia machinazana [file phytokeys.12.3027-treatment1.xml]

<!DOCTYPE tp:taxon-treatment
  PUBLIC "-//TaxonX//DTD Taxonomic Treatment Publishing DTD v0 20100105//EN" "tax-treatment-NSO.dtd">
<tp:taxon-treatment xmlns:tp="http://www.plazi.org/taxpub"><tp:treatment-meta><mixed-citation publication-type="journal"><person-group><name><surname>Ulloa</surname><given-names>Carmen Ulloa</given-names></name><name><surname>Neill</surname><given-names>David A.</given-names></name><name><surname>Dudek</surname><given-names>Olivia A.</given-names></name></person-group><article-title>A new species of 
                    <italic>Miconia</italic> (Melastomataceae, Miconieae) from the Ecuador-Peru border
                </article-title><source>PhytoKeys</source><day>25</day><month>4</month><year>2012</year><volume>2012</volume><issue>12</issue><fpage>35</fpage><lpage>46</lpage><pub-id pub-id-type="doi">10.3897/phytokeys.12.3027</pub-id></mixed-citation></tp:treatment-meta><tp:nomenclature><tp:taxon-name>
                        <tp:taxon-name-part taxon-name-part-type="genus">Miconia</tp:taxon-name-part>
                        <tp:taxon-name-part taxon-name-part-type="species">machinazana</tp:taxon-name-part>
                    <object-id xmlns:xlink="http://www.w3.org/1999/xlink" xlink:type="simple">urn:lsid:ipni.org:names:77118901-1</object-id>
                    <object-id xmlns:xlink="http://www.w3.org/1999/xlink" xlink:type="simple">http://species-id.net/wiki/Miconia_machinazana</object-id>
                    </tp:taxon-name><tp:taxon-authority>C.Ulloa &amp; D.A.Neill</tp:taxon-authority><tp:taxon-status xmlns:xlink="http://www.w3.org/1999/xlink" xlink:type="simple">sp. nov.</tp:taxon-status><xref ref-type="fig" rid="F1">Figs 1</xref><xref ref-type="fig" rid="F2"/><xref ref-type="fig" rid="F3"/><xref ref-type="fig" rid="F4">–4</xref></tp:nomenclature><tp:treatment-sec sec-type="Note"><title>Note.</title><p>Haec species ad <italic><tp:taxon-name>Miconiam</tp:taxon-name></italic> sect. <italic><tp:taxon-name>Cremanium</tp:taxon-name></italic> (D.Don) Hook.f. pertinens, a congeneris sect. <italic><tp:taxon-name>Chaenopleurae</tp:taxon-name></italic> (DC.) Hook.f. floribus pentameris differt; intra sect. <italic><tp:taxon-name>Cremanium</tp:taxon-name></italic> a <italic><tp:taxon-name>Miconia rigente</tp:taxon-name></italic> Naudin foliis minoribus (usque ad 35.1 mm vs. 60 mm longis) petalis luteolis (vs. albis et roseis) atque foliis 1- (vs. 3-)nerviis, a  <italic><tp:taxon-name>Miconia ledifolia</tp:taxon-name></italic> (DC.) Naudin foliis latioribus (usque ad 10.5 mm vs. 4 mm latis) atque<!--PageBreak--> fructu majore (2.4–3.9 × 2.8–3.8 mm in <italic><tp:taxon-name>Miconia ledifolia</tp:taxon-name></italic>) seminibus pluribus (usque ad 9 in <italic><tp:taxon-name>Miconia ledifolia</tp:taxon-name></italic>) differt.</p></tp:treatment-sec><tp:treatment-sec sec-type="Type"><title>Type.</title><p><bold>Ecuador</bold>. Zamora-Chinchipe: Paquisha, Cordillera del Cóndor. The Machinaza plateau. About 500 m W of the Ecuador-Peru international border, near end of <!--PageBreak-->trail from Paquisha Alto military post. <named-content xmlns:xlink="http://www.w3.org/1999/xlink" content-type="dwc:verbatimCoordinates" xlink:type="simple">03°54'06"S, 78°28'57"W</named-content>, 2315 m, 23 June 2009 (fl, fr), D.A.Neill &amp; C.Kajekai 16909 (holotype MO!; isotypes AAU!, CAS!, LOJA!, M!, NY!, QCNE!).</p></tp:treatment-sec><tp:treatment-sec sec-type="Description"><title>Description.</title><p>Small, profusely branched shrub 0.5–1.2 m tall; internodes 1.5–7.0 × 1.2–2.4 mm. A thick indument of pinoid trichomes densely covering and totally concealing the surface of branches, petioles, both surfaces of young leaves, bracts, pedicels, hypanthium, calyx lobes outside surface, and fruits, the indument reddish-brown (cinnamon) colored on young parts and becoming darker, maroon-brown, and caducous on older organs, leaving the base of older branches and the adaxial surface of leaves with scattered trichomes. Leaves decussate, the petiole erect and nearly parallel to the stem, and the blade ascending at an angle of 90-120º with the petiole, 11.8–35.1 × 2.2–10.5 mm, narrowly elliptic to na<!--PageBreak-->rrowly lanceolate, coriaceous, with 15–22 pairs of faintly visible nerves adaxially, the base acute, the margins revolute and remotely crenate, the minute teeth dark, the adaxial surface dark green with scattered pinoid whitish trichomes on the surface and covering the midrib, the abaxial surface concealed by the indument, the apex bluntly acute and mucronate; petiole 1.6–4.5 mm. Inflorescences 10–20 mm, panicles, terminal at the tip of the branches or on short lateral branches, 1–3 flowers open at a time; bracts 3–9 mm, spatulate, persistent. Hypanthium 1.0–2.4 mm, campanulate, maroon red, glabrous inside. Flowers 5-merous; calyx lobes ca. 1.2 × 1.2 mm, maroon red and glabrous adaxially, the external teeth thick, ca. 0.35 mm, projecting, concealed by the indument. Corolla pale yellow, the petals 1.3–2 × 1.5–1.7 mm, concave, the apex oblique, the margin minutely erose, the outer surface granulose. Stamens 10, slightly dimorphic in size, the filaments 2.0–2.3 mm, geniculate above the middle, twice as wide below the folding point towards the base, cream colored, tinged with pink in older flowers, the anthers 0.9–1.2 mm, 2-celled, obovate, retuse at apex, initially uniformly cream colored and later tinged with pink, opening by two broad, apical, ventrally inclined pores, the connective at the base ventrally with a blunt, bilobed appendage and dorsally with a blunt, <!--PageBreak-->minutely notched tooth, slightly longer than the ventral lobes; ovary 3-celled, 3/4 inferior, ridged, with a ring of pinoid trichomes at the apex, the style ca. 3.5 mm, straight, pale yellow, glabrous, the stigma clavate but not conspicuously so, pale yellow. Infructescences with up to 22 mature fruits. Berries 5–7 × 5.5–7.5 mm, nearly globose, fleshy, the surface concealed by the indument, maroon red apically, ridged and with a few trichomes at the base of the attachment of the style; seeds 15–25, globose, ca. 0.99 × 0.93 mm.</p><fig id="F1" position="float" orientation="portrait"><label>Figure 1.</label><caption><p><italic><tp:taxon-name>Miconia machinazana</tp:taxon-name></italic> C. Ulloa &amp; D.A. Neill, <bold>A</bold> fertile branch <bold>B</bold> partial inflorescence and flower bract <bold>C</bold> young fruit crowned by calyx lobes and style <bold>D</bold> stamens, ventral (left) and lateral views <bold>E</bold> young stamens folded inside a partial flower bud <bold>F</bold> petal, ventral view. Line drawing by A.L.Arbeláez; voucher Neill &amp; Kajekai 16909.</p></caption><graphic xmlns:xlink="http://www.w3.org/1999/xlink" xlink:href="PhytoKeys-012-035-g001.jpg" position="float" orientation="portrait" xlink:type="simple"/></fig><fig id="F2" position="float" orientation="portrait"><label>Figure 2.</label><caption><p>Scanning electron micrograph of a seed of <italic><tp:taxon-name>Miconia machinazana</tp:taxon-name></italic> (photograph O.A. Dudek).</p></caption><graphic xmlns:xlink="http://www.w3.org/1999/xlink" xlink:href="PhytoKeys-012-035-g002.jpg" position="float" orientation="portrait" xlink:type="simple"/></fig><fig id="F3" position="float" orientation="portrait"><label>Figure 3.</label><caption><p><italic><tp:taxon-name>Miconia machinazana</tp:taxon-name></italic>, flowering branch, <italic>Neill 16909</italic> (photograph D.A. Neill).</p></caption><graphic xmlns:xlink="http://www.w3.org/1999/xlink" xlink:href="PhytoKeys-012-035-g003.jpg" position="float" orientation="portrait" xlink:type="simple"/></fig><fig id="F4" position="float" orientation="portrait"><label>Figure 4.</label><caption><p><italic><tp:taxon-name>Miconia machinazana</tp:taxon-name></italic>, fruiting branch, <italic>Neill 16167</italic> (photograph D.A. Neill).</p></caption><graphic xmlns:xlink="http://www.w3.org/1999/xlink" xlink:href="PhytoKeys-012-035-g004.jpg" position="float" orientation="portrait" xlink:type="simple"/></fig></tp:treatment-sec><tp:treatment-sec sec-type="Distribution"><title>Distribution.</title><p><italic><tp:taxon-name>Miconia machinazana</tp:taxon-name></italic> has only been found on the Machinaza plateau, one of the highest-elevation Hollín Sandstone plateaus in the Cóndor region between 2315 and 2420 m (<xref ref-type="fig" rid="F5">Fig. 5</xref>). The area is precisely on the Ecuador-Peru international border, near the end of the trail from the Paquisha Alto military post. Since the population actually straddles the border it is recorded as occurring in the province of Zamora-Chinchipe in Ecuador and in the department of Amazonas, Peru.</p><fig id="F5" position="float" orientation="portrait"><label>Figure 5.</label><caption><p>Vegetation at the summit of the Machinaza plateau, Cordillera del Cóndor, Ecuador, 2450 m (photograph D.A. Neill).</p></caption><graphic xmlns:xlink="http://www.w3.org/1999/xlink" xlink:href="PhytoKeys-012-035-g005.jpg" position="float" orientation="portrait" xlink:type="simple"/></fig></tp:treatment-sec><tp:treatment-sec sec-type="Ecology"><title>Ecology.</title><p>The specimens collected in June have just a few open flowers and several fruits, while the specimens collected in March have abundant fruits. The Cóndor is an eastern outlier of the main Andes chain and has revealed a fascinating and unexpected biogeographical connection between the sub-Andean cordilleras and the Guayana Shield in northeastern South America (<xref ref-type="bibr" rid="B11">Ulloa Ulloa and Neill 2006</xref>). The soils are very nutrient-poor, and consist of a bare sandstone substrate or coarse- to<!--PageBreak--> medium-grained quartzite sand derived there from. The vegetation is mostly dwarf scrub, dominated by shrubs to about 0.5 m tall, with occasional small trees to four meters tall (<xref ref-type="fig" rid="F5">Fig. 5</xref>). The vegetation seems to be recovering slowly from an extensive fire that occurred between 1990 and 1995, with charred woody stems in abundance on the ground.</p></tp:treatment-sec><tp:treatment-sec sec-type="Etymology"><title>Etymology.</title><p>The species name <italic>machinazana</italic> commemorates the name of the Machinaza plateau and river in the Cordillera del Cóndor area where this species was collected.</p></tp:treatment-sec><tp:treatment-sec sec-type="Conservation status"><title>Conservation status.</title><p><italic><tp:taxon-name>Miconia machinazana</tp:taxon-name></italic> has a restricted distribution, only known from scattered populations within a single mountain range. The Area of Occupancy (AOO) of the species is 3 km<sup>2</sup> and it falls completely outside any protected area under Ecuador’s System of Protected Areas. In terms of our current knowledge, the species is assigned a provisional <xref ref-type="bibr" rid="B5">IUCN (2001)</xref> conservation status of Critically Endangered (<xref ref-type="bibr" rid="B6">IUCN SPWG 2010</xref>).</p></tp:treatment-sec><tp:treatment-sec sec-type="Paratypes"><title>Paratypes.</title><p>Ecuador. Zamora-Chinchipe:Centinela del Cóndor, Cordillera del Cóndor, Machinaza plateau summit area, adjacent to obelisk-shaped border marker, at end of trail from upper Paquisha military post, precisely at Ecuador-Peru border. <named-content xmlns:xlink="http://www.w3.org/1999/xlink" content-type="dwc:verbatimCoordinates" xlink:type="simple">03°53'50"S, 78°28'49"W</named-content>, 2420 m, 15 Mar 2008 (fr), D.A.Neill &amp; W.Quizhpe 16167 (COL, HA, K, LOJA, MO, QCA, QCNE, USM).</p></tp:treatment-sec><ref-list><ref id="B11"><mixed-citation xmlns:xlink="http://www.w3.org/1999/xlink" xlink:type="simple"><person-group><name name-style="western"><surname>Ulloa Ulloa</surname><given-names>C</given-names></name><name name-style="western"><surname>Neill</surname><given-names>DA</given-names></name></person-group> (<year>2006</year>)<article-title> <italic>Phainantha shuariorum</italic> (Melastomataceae), una especie nueva de la Cordillera del Cóndor, Ecuador, disyunta de un género guayanés.</article-title><source>Novon </source><volume>16</volume>: <fpage>281</fpage>-<lpage>285</lpage>.</mixed-citation></ref><ref id="B5"><mixed-citation xmlns:xlink="http://www.w3.org/1999/xlink" xlink:type="simple"><person-group><name name-style="western"><surname>IUCN</surname></name></person-group> (<year>2001</year>)<source> IUCN Red List Categories and Criteria: Version 3.1. IUCN Species Survival Commission. IUCN, Gland, Switzerland and Cambridge, UK</source></mixed-citation></ref><ref id="B6"><mixed-citation xmlns:xlink="http://www.w3.org/1999/xlink" xlink:type="simple"><person-group><name name-style="western"><surname>IUCN Standards and Petitions Working</surname><given-names>Group</given-names></name></person-group> (<year>2010</year>)<source> Guidelines for Using the IUCN Red List Categories and Criteria. Version 8.0. Prepared by the Standards and Petitions Subcommitee in March 2010. <ext-link ext-link-type="uri" xlink:href="http://intranet.iucn.org/webfiles/doc/SSC/RedList/RedListGuidelines.pdf" xlink:type="simple">http://intranet.iucn.org/webfiles/doc/SSC/RedList/RedListGuidelines.pdf</ext-link></source></mixed-citation></ref></ref-list></tp:taxon-treatment>
